# Supplementary material for: Whole-Exome Sequencing (WES) Reveals Novel Sex-Specific Gene Variants in Non-Alcoholic Steatohepatitis (MASH)
Source: Genes (Basel). 2024 Mar 13;15(3):357. doi: 10.3390/genes15030357 (PMC10969913; doi:10.3390/genes15030357)
Supplement: Supplementary file 1 [file genes-15-00357-s001.zip]

Archive with 1 entries (1 files):
- genes-2893311-supplementary.pdf
